# Supplementary material for: Part 1: A Sector-Wide Survey of UK/British Isles Shelter Organisations Caring for Cats: Caregiver-Reported Approaches to Housing, Husbandry and General Care Provision
Source: Vet Sci. 2026 Jun 16;13(6):587. doi: 10.3390/vetsci13060587 (PMC13308460; doi:10.3390/vetsci13060587)
Supplement: Supplementary file 1 [file vetsci-13-00587-s001.zip]

Archive with 3 entries (3 files):
- Document S1 - Survey Questions.pdf
- Document S2 - Survey Results v03.pdf
- Document S3 - ADCH minimum requirements.pdf
